# Supplementary material for: In-silico prediction of blood-secretory human proteins using a ranking algorithm
Source: BMC Bioinformatics. 2010 May 14;11:250. doi: 10.1186/1471-2105-11-250 (PMC2877692; doi:10.1186/1471-2105-11-250)
Supplement: Additional file 1 — Supplementary 1. protein feature list. [file 1471-2105-11-250-S1.XLS]

## Sheet: Sheet1
85 feature list
1	beta-contents
2	Type of alpha, beta, or gamma,irregular
3	TM
4	size
5	Unfoldability
6	Charge
7	Longest Disordered Region
8	TatP motif
9	BBTM protein score
10	log P BBTM/Non-BBTM protein ratio
11	Signal peptide
12	NetOgly motif
13	Composition of Hydrophobicity 3
14	Composition of Normalized vdW volumes 1
15	Composition of Normalized vdW volumes 2
16	Composition of Polarity 3
17	Composition of Charge 1
18	Composition of Secondary structure 2
19	Composition of Secondary structure 3
20	Transition of Hydrophobicity 2
21	Transition of Hydrophobicity 3
22	Transition of Normalized vdW volumes 1
23	Transition of Normalized vdW volumes 3
24	Transition of Polarity 1
25	Transition of Polarity 2
26	Transition of Polarizability 1
27	Transition of Polarizability 2
28	Transition of Charge 2
29	Transition of Charge 3
30	Transition of Solvent accessibility 1
31	Transition of Solvent accessibility 2
32	Transition of Solvent accessibility 3
33	Distribution of Hydrophobicity 4
34	Distribution of Hydrophobicity 5
35	Distribution of Hydrophobicity 6
36	Distribution of Hydrophobicity 8
37	Distribution of Hydrophobicity 12
38	Distribution of Hydrophobicity 13
39	Distribution of Normalized vdW volumes 1
40	Distribution of Normalized vdW volumes 2
41	Distribution of Normalized vdW volumes 4
42	Distribution of Normalized vdW volumes 5
43	Distribution of Normalized vdW volumes 7
44	Distribution of Normalized vdW volumes 13
45	Distribution of Normalized vdW volumes 14
46	Distribution of Polarity 2
47	Distribution of Polarity 4
48	Distribution of Polarity 5
49	Distribution of Polarity 6
50	Distribution of Polarity 7
51	Distribution of Polarity 10
52	Distribution of Polarity 11
53	Distribution of Polarity 12
54	Distribution of Polarity 14
55	Distribution of Polarizability 4
56	Distribution of Polarizability 5
57	Distribution of Polarizability 8
58	Distribution of Polarizability 10
59	Distribution of Polarizability 13
60	Distribution of Polarizability 15
61	Distribution of Charge 3
62	Distribution of Charge 7
63	Distribution of Charge 9
64	Distribution of Charge 10
65	Distribution of Charge 11
66	Distribution of Charge 12
67	Distribution of Charge 14
68	Distribution of Charge 15
69	Distribution of Secondary structure 1
70	Distribution of Secondary structure 3
71	Distribution of Secondary structure 4
72	Distribution of Secondary structure 5
73	Distribution of Secondary structure 6
74	Distribution of Secondary structure 9
75	Distribution of Secondary structure 10
76	Distribution of Secondary structure 11
77	Distribution of Secondary structure 12
78	Distribution of Secondary structure 14
79	Distribution of Secondary structure 15
80	Distribution of Solvent accessibility 1
81	Distribution of Solvent accessibility 4
82	Distribution of Solvent accessibility 10
83	Distribution of Solvent accessibility 12
84	Distribution of Solvent accessibility 13
85	Distribution of Solvent accessibility 15
