# Supplementary material for: In-silico prediction of blood-secretory human proteins using a ranking algorithm
Source: BMC Bioinformatics. 2010 May 14;11:250. doi: 10.1186/1471-2105-11-250 (PMC2877692; doi:10.1186/1471-2105-11-250)
Supplement: Additional file 2 — Supplementary 2. top 1000 blood-secretory proteins predicted by manifold ranking. [file 1471-2105-11-250-S2.XLS]

## Sheet: Sheet1
Top 1000 proteins ranked from the human proteome, as to be the potential serum biomarkers
Q9BZ76
P08603
Q14520
P04217
Q86TH1
Q14118
P00749
P58397
Q13018
Q9P2N4
P02760
P26927
P13671
O43866
O14786
P03952
P19823
P00533
P42702
P17948
P36955
Q9UKP4
O95450
P05156
P01023
O43184
Q99062
P02771
P01024
Q9BTY2
Q15113
P05121
P03951
P19961
Q9BXR6
P07358
P00738
Q99985
O15072
Q12805
P27487
Q9BXP8
Q02985
P19827
Q08380
P07225
Q96KN2
P22891
Q9Y5X9
P01031
P55058
P01833
P48357
Q9NQ79
P43652
P36980
P15151
P08697
P10643
P00747
Q15582
Q86XS5
O75443
P55103
P02751
P01137
P43251
Q86U17
O95967
P00751
P80108
Q16787
Q03591
Q8N6C8
P25311
P01019
P00739
Q04756
P00746
P01011
P01033
Q9P2K2
P05543
P06681
P54108
Q9UKR3
P04275
O95393
P27169
Q99972
Q8WU66
Q3T906
P23142
O43157
P00451
Q9BZP6
P02787
P01009
Q96QU1
Q92820
P02774
P01008
Q9NZK5
P02788
O15041
P29622
Q13103
Q9UGM5
P01042
P02675
P02679
P15169
P08185
P10909
Q8N475
P05154
Q9NPH3
Q14766
P02743
Q15166
P25391
P18428
P02749
P22792
P22352
P12111
P20742
P20774
P31025
P23280
P49908
P00740
Q14624
O43827
Q9UK55
Q96IY4
P24043
Q96GW7
P02766
P02765
O95445
Q8NBQ5
P0C0L4
P0C0L5
Q96PD5
Q14114
P04004
Q13790
P20851
Q96PB7
P02768
Q9Y5C1
P05452
P00748
P17538
P14625
Q13751
P04278
P02741
O14791
P14543
Q9BXX0
P05090
P07093
P07360
P07357
P05155
O00187
P19235
P07942
Q8IWB1
P10646
P27918
P09486
O75636
Q8WXD2
P00450
Q14393
P39060
Q8IU57
P41222
P02655
P07237
O75094
P02790
P02753
P00734
Q9NR99
O94813
Q8NBP7
P02652
P98160
O00391
P18065
Q8TCZ9
Q9NQ38
P02775
Q14667
O00468
P35858
Q6EMK4
P49747
Q6UXH8
P12821
O60477
Q8IUX8
P02745
P06396
Q9HCQ7
P78509
O75830
Q9UJJ9
P02746
P13592
Q9H8L6
Q8N0V4
P56706
P19652
P05997
P02763
P55056
P13232
P04114
Q9UM21
P17936
Q01955
Q86WD7
Q16610
P01034
P12273
P02462
Q9Y6C2
P11047
P02671
P02647
P02750
Q03692
P11597
O15230
Q14993
Q15848
Q9UMX5
P04196
P22105
P08123
P27658
P02649
Q75N90
P06727
P13942
P80188
P20849
P35542
P02452
Q8N474
P51884
P20908
Q02383
P01270
P05231
P04279
P02461
P02735
P01225
Q96A84
Q02388
Q8N4F0
P02747
P02776
Q9HC23
P81605
P05019
Q92954
Q86VB7
P59665
P04003
Q02325
Q06033
P02654
Q495T6
P29508
Q9BYX4
P48594
P07355
P01857
P01859
P01861
P47929
Q8IYD9
O75882
Q8TAV5
P02786
P31947
P00488
Q93097
P48023
Q9UQE7
O15018
P01860
O75398
P31151
Q9UGP8
Q16206
Q9BXS0
Q9NZW4
P55289
Q9NQ36
Q96NU0
Q8WYK1
Q92823
Q2VWP7
Q8N7Q2
O75054
P40937
Q9NPR2
Q9GZM7
Q96DB5
Q96CQ1
Q13591
Q5VSK2
Q13487
Q9UQC9
Q92793
Q9UGT4
Q2VPA4
Q9UMY4
Q6ZTQ4
P21284
Q5GFL6
O15394
Q8TEU8
Q7RTY7
P35237
Q13018
Q7Z6L1
P36783
Q9BSE2
Q9HBM6
Q14781
Q96JB6
Q9UQR0
P30281
Q8TER0
Q96BZ8
P53673
Q14112
Q15274
Q13724
Q9Y6X8
Q8TE56
Q96LA6
P08582
Q8NGN1
O15146
P52470
P17936
Q8IX95
Q6UWB4
Q8NHP8
Q15345
Q14703
Q8N3J6
Q15235
Q8IXS2
P26951
P34896
P08100
P08922
P54315
Q96EV2
Q13239
Q99697
Q96GD3
Q9NS39
P04510
Q9BXB5
Q8TBF4
Q6P1J6
O95278
Q8IWX5
A6NMB1
Q13163
Q9H9K5
Q9UJV8
P21439
Q99877
Q01201
Q969N2
Q7RTY8
Q9UBK8
Q9BYT1
P16233
Q13884
P69849
Q5MQC6
A2VDJ0
Q5SVQ8
Q5VVW2
P56381
Q96PJ5
P25025
P15735
Q92698
Q6NT32
Q9H7L2
Q96F10
Q8NDT4
Q5VVQ6
P36738
Q9H1B5
Q13224
Q9UIB8
Q9NQM4
Q8WWQ0
Q3V5L5
Q8WWQ8
P51531
P19622
Q8N884
Q53EL9
P41223
A6NF34
Q8TE99
O75190
P39656
P06463
A1L188
Q9BXP8
P59047
O00193
P03208
P22455
O15455
Q96JP9
P22064
Q9Y697
Q9NTI2
P17931
Q9H4F8
P30626
Q16566
Q6NUT3
Q5TFQ8
Q9Y468
Q5JXA9
Q6P988
P22891
Q8WW52
Q9Y5I3
Q00701
P46019
Q15527
Q5TCH4
Q92781
P24557
P52348
Q13308
Q32NB8
P24435
O15069
P36757
A8K2U0
P57723
Q6URK8
Q9NUI1
P20062
Q5JPE7
Q9UGF7
P33260
Q6JVE6
O94812
P55058
O43734
P49770
Q92832
Q86305
P00568
Q6MZM0
Q9Y6I4
Q9HCN4
Q86V40
Q68985
P54922
Q9NQ32
Q96ES6
Q96FE5
Q8IXM2
P61812
Q9BUN5
P57083
P51159
O94986
Q9H2X0
P31358
Q13162
Q8IWA5
Q6DN14
A8MWS1
A2VEC9
Q9H156
Q9BXC9
O95071
P16832
Q5MY95
O00744
Q8NC56
Q9HBG7
Q96GX1
Q6ZN17
Q96PQ7
Q9BVA6
P36334
Q04611
Q9H4B4
Q9H920
Q9NQ55
Q9H3R1
O60462
Q9BYR9
Q29983
Q11203
Q7Z5J1
Q13398
Q8WZB0
P83859
Q7L5N1
P15423
P01137
P33426
Q8WVQ1
Q9H4M7
Q96BY2
Q99519
Q86U17
Q8TF64
Q08379
Q9HAZ2
O60678
P04792
O75116
A6H8M9
Q13185
Q9NXJ5
Q6ZNF0
Q8N7A1
P18848
Q6UXD5
Q9Y6X5
P36268
Q9HAP6
Q9Y5G8
Q9UJ37
O43474
Q14699
Q9GZY6
Q8IW45
P03952
P26640
Q7Z6M3
Q6ZRI8
O00469
O15553
P45452
P30712
A6NHS7
Q93033
P01782
Q15238
Q5JZY3
P11150
A96P31
Q8N823
P18858
P04616
P07339
Q14624
A6BAA4
P25311
Q8N743
O43300
P19237
P10275
Q8WVM8
P12455
Q8WUB8
P14350
Q14149
Q9BX82
Q7L592
Q96MM3
Q6WRI0
O75363
O00264
P19438
P48061
Q92522
Q29980
Q9Y458
Q9Y4X1
P12498
P0C6S8
Q5TBB1
Q8WXE9
P07911
P52740
P50825
P22059
A1L0T0
Q96C19
A6NHM9
Q96L58
Q8ND90
A4UHQ6
P09304
O75298
Q14392
Q08752
P43629
Q9UN71
Q2M2H8
Q8IWZ5
Q9BX97
Q6ZMY9
P38571
P06477
P02768
P30504
P08356
P69722
Q99728
Q9ULV3
P18804
Q04695
Q6ZV59
O15496
Q10469
Q92993
Q5T655
Q86TH1
O95498
O43290
P46060
Q9YLQ9
Q9UQQ1
Q7L0X2
Q9IDV7
O60656
Q96LB8
O14668
P06938
Q8IWW8
Q14123
Q96NR8
P03290
Q13219
Q8NHM4
Q92896
O75452
O75019
P35749
Q9BZL6
Q5H9S7
Q9H609
Q9H4I9
P0C263
Q8N6P7
Q96MS3
Q6NSJ0
O75074
P53794
Q9ULI3
O75023
Q00526
Q5JS37
Q6PKX4
P36761
Q8WYQ4
Q8IWB7
Q9UJ68
P27228
A6NGN9
P30002
P42771
Q15075
Q16531
Q9NRA1
Q96QU1
Q8TCW7
P17176
Q96AY4
Q9Y5H8
Q9BVS5
P22352
Q92545
Q9NUB1
Q9Y3F1
O00300
O43896
P54252
Q9Y5A9
Q5TIE3
P18621
Q8WYQ5
O43581
Q8IVV2
Q9BRJ2
Q8N271
P21738
Q63HN1
P50749
Q9BRG1
P10210
P09012
Q05138
Q9BUN8
Q9P0V8
Q9QSQ6
P63172
Q13247
P23219
P03923
O94850
Q6P093
O95197
Q8NGP2
P05663
P15822
O43157
O75871
P02788
Q9UQ10
P03176
Q9NR21
Q9BYT8
P50811
A6NDA9
Q13214
P53618
Q6IE37
P09259
P13289
Q5VU13
Q99747
Q8TD46
Q5W5W9
P29622
P80217
P59666
Q7Z6Z7
Q6UVY6
Q9Y5W3
P19429
Q9H910
Q9BX63
P24829
Q96L21
P02746
P26558
O14598
Q86UL8
P35680
Q6AZW8
P36725
Q9NSV4
O43464
Q9UPX0
P46721
P17385
P15309
Q8NBZ7
Q5XKK7
P09936
Q96PQ1
Q8WV07
P01778
O43763
P50790
Q96RU8
Q9H267
P35443
Q9Y2G5
Q9HAW7
Q03111
Q8NFQ8
Q96CP6
P43320
Q8TD07
O94806
P19224
Q96M43
Q96JK4
Q15048
Q9Y3B8
Q16134
Q6UY18
Q9BXJ1
Q96NI6
P10515
Q12901
Q0R5R3
Q9H9A7
P55884
Q8IV45
Q08ET2
P04920
Q9UMR3
Q6XR72
O14735
Q5VXJ0
Q9NRW4
Q9BUR5
Q9BZR8
Q6ZSY5
P03263
Q14188
Q8NB42
P36807
Q70622
P78324
Q8IYS2
O95674
Q96JN2
Q69553
O96004
Q8IZV5
A6NFU0
Q86VX2
P29084
P41250
Q9Y6M5
O75052
P98160
Q9H0V9
P45880
Q86WC4
Q96G27
O91080
O75563
P07202
P21731
Q7Z407
O95490
P36711
Q5XG92
Q15399
P51451
Q8N9S7
Q9NRL2
Q495A1
Q14563
Q9P1Z0
Q8TDB8
Q9BV29
P02743
Q8N323
O60613
Q75QN2
Q9H0W8
Q9NR82
P04004
Q6UX73
P17388
Q8NFU9
Q92859
O95479
Q92482
Q9Y2R5
Q9H0H3
Q15166
Q16827
Q96I24
Q9NR97
Q5T1H1
O15303
A4D0S4
Q9UQF2
P52518
Q96PS8
Q95460
Q03495
O60826
Q92952
Q7Z7F0
Q8NB66
P20132
Q99627
Q9HBY0
Q9NX78
Q15011
O94868
Q5T4B2
Q86X83
Q9H7N3
Q6NXG1
Q9BSA4
Q9Y2Y1
Q96DU3
Q8NBU5
Q9UBB4
A4D1T9
P28278
Q6UX82
Q9UPN7
Q15904
P09273
O76076
Q9NPH5
O75339
A8TX70
O95096
P43363
A6NE02
O60603
P09713
P43628
P68951
O15460
P49407
Q4G0J3
Q6UXF7
Q8N0Z9
P04014
Q80944
P84022
O43567
Q9Y2E5
Q6ZP65
P10204
P56846
P29317
Q8N3Y7
Q8IUB2
P53539
O75610
Q9P283
Q16559
P20774
Q9Y5S8
P23690
Q86XD8
Q5T5C0
Q9UPU3
Q9BXY4
Q7RTY5
O75473
Q9Y6Z7
Q9HB29
P58304
P10243
O95264
Q9Y5E8
Q96EU7
P01241
O75934
P15260
Q92186
Q9UQM7
Q9NYV7
O75631
Q6GPH6
Q03936
Q8TCX5
Q6SZW1
Q07873
P06788
Q9IDV9
O75326
Q969I6
O15305
Q68672
P43405
Q13542
O43915
P00352
Q401N2
Q9NWX5
O60759
P17150
Q8NAU1
P21953
Q9NY57
P52549
A5D8T8
Q15024
P20891
Q9NTN9
Q9Y493
Q9NS25
Q96N21
Q14103
Q8NGA5
Q99571
P69699
O14640
Q96LL9
Q8NA58
Q9H3T3
O60356
Q3KQZ1
Q6NVU6
